# Supplementary material for: Untargeted and Targeted Lipidomics Unveil Dynamic Lipid Metabolism Alterations in Type 2 Diabetes
Source: Metabolites. 2024 Nov 10;14(11):610. doi: 10.3390/metabo14110610 (PMC11596168; doi:10.3390/metabo14110610)
Supplement: Supplementary file 1 [file metabolites-14-00610-s001.zip]

Archive with 1 entries (1 files):
- metabolites-3248121-supplementary.pdf
